# Supplementary material for: Melatonin Regulates Iron Homeostasis by Inducing Hepcidin Expression in Hepatocytes
Source: Int J Mol Sci. 2022 Mar 25;23(7):3593. doi: 10.3390/ijms23073593 (PMC8998539; doi:10.3390/ijms23073593)
Supplement: Supplementary file 1 [file ijms-23-03593-s001.zip]

Archive with 1 entries (1 files):
- ijms-1654640-supplementary.pdf
